# Supplementary material for: Fluorescence umpolung enables light-up sensing of N-acetyltransferases and nerve agents
Source: Nat Commun. 2021 Jun 23;12:3869. doi: 10.1038/s41467-021-24187-5 (PMC8222306; doi:10.1038/s41467-021-24187-5)
Supplement: Supplementary file 3 — Source Data file [file 41467_2021_24187_MOESM3_ESM.xlsx]

## Sheet: Figure 4c-left
Figure 4c-left
	Parameter x	Parameter y
	0	0.958
	10	0.952
	20	0.927
	30	0.877
	40	0.83
	50	0.78
	60	0.707
	70	0.6
	80	0.418
	90	0

## Sheet: Figure 4c-right
Figure 4c-right
	Parameter x	Parameter y
	0	0
	10	0.007
	20	0.031
	30	0.083
	40	0.186
	50	0.289
	60	0.414
	70	0.491
	80	0.507
	90	0.339

## Sheet: Figure 6d
Figure 6d
	Parameter x	Parameter 1	Parameter 2	Parameter 3
	2	93.2	93.2	88.1
	4	100.1	99.9	94.4
	8	91.8	99.9	88.3
	16	93.6	97.6	94.6
	32	98.5	100.3	97.2

## Sheet: Figure 6e
Figure 6d
	Parameter x	Parameter 1	Parameter 2	Parameter 3
	HeLa	0.021201	0.019659	0.033411
	HepG2	0.080538	0.079393	0.083331
	Inhibitor +	0.034054	0.024469	0.033931

## Sheet: Figure 6g
Figure 6g
	Parameter x	Parameter 1	Parameter 2	Parameter 3
	0.5	0.056053	0.058811	0.059796
	1	0.075784	0.062001	0.072979
	2	0.047757	0.051693	0.039809
	3	0.053939	0.043804	0.037054

## Sheet: Figure 6i
Figure 6i
	Parameter x	Parameter 1	Parameter 2	Parameter 3
	0.5	0.032034	0.035133	0.026151
	1	0.040823	0.038394	0.043335
	2	0.070401	0.061712	0.069089
	3	0.080538	0.079393	0.083331

## Sheet: Figure 6k
Figure 6k
	Parameter x	Parameter 1	Parameter 2	Parameter 3
	1	28.2408	26.9128	26.5642
	2	112.53	136.125	135.496
	3	6.12625	5.53314	5.57502
	4	6.90149	6.50934	6.36731
	5	28.9521	26.0199	29.3061

## Sheet: Supplementary Figure 6
Supplementary Figure 6a				Supplementary Figure 6b				Supplementary Figure 6d				Supplementary Figure 6e
	Parameter x	Parameter y			Parameter x	Parameter y			Parameter x	Parameter y			Parameter x	Parameter y
	0	0.958			0	1.3056			0	0			0	0.7476
	10	0.952			10	1.2866			10	0.007			10	0.7435
	20	0.927			20	1.2386			20	0.031			20	0.7289
	30	0.877			30	1.1475			30	0.083			30	0.7108
	40	0.83			40	1.0274			40	0.186			40	0.735
	50	0.78			50	0.8953			50	0.289			50	0.7335
	60	0.707			60	0.7384			60	0.414			60	0.7492
	70	0.6			70	0.5562			70	0.491			70	0.7638
	80	0.418			80	0.3465			80	0.507			80	0.7103
	90	0			90	0.0501			90	0.339			90	0.4587

## Sheet: Supplementary Figure 7
Supplementary Figure 7a				Supplementary Figure 7b
	Parameter x	Parameter y			Parameter x	Parameter y
	0	0			0	0
	10	-0.00990925			10	0.0104465
	20	-0.0514625			20	0.0458025
	30	-0.104587			30	0.108467
	40	-0.166642			40	0.227998
	50	-0.258011			50	0.333367
	60	-0.410721			60	0.391619
	70	-0.637568			70	0.391289
	80	-0.891025			80	0.205263
	90	-0.995332			90	0.0168746

## Sheet: Supplementary Figure 8
Supplementary Figure 8a					Supplementary Figure 8b				Supplementary Figure 8c					Supplementary Figure 8d
	Parameter x	Parameter y	Parameter z			Parameter x	Parameter y			Parameter x	Parameter y	Parameter z			Parameter x	Parameter y
	0	0	-2.24253			0	1.3439			0	0	-2.31703			0	0.7625
	10	-0.00990925	-2.23362			10	1.3232			10	0.0104465	-2.30355			10	0.7566
	20	-0.0514625	-2.20859			20	1.2543			20	0.0458025	-2.25891			20	0.7375
	30	-0.104587	-2.15539			30	1.1437			30	0.108467	-2.17578			30	0.7024
	40	-0.166642	-2.06161			40	0.9965			40	0.227998	-2.11043			40	0.7266
	50	-0.258011	-1.92733			50	0.8088			50	0.333367	-2.02542			50	0.7241
	60	-0.410721	-1.74763			60	0.5747			60	0.391619	-1.91988			60	0.6848
	70	-0.637568	-1.53611			70	0.3129			70	0.391289	-1.80989			70	0.5826
	80	-0.891025	-1.32607			80	0.0805			80	0.205263	-1.62979			80	0.3733
	90	-0.995332	-1.23456			90	0.0001			90	0.0168746	-0.956838			90	0.0602

[truncated: 4 more sheets: Supplementary Figure 10, Supplementary Figure 12b(Inset), Supplementary Figure 15, Supplementary Figure 16a]
